# Supplementary material for: A New Extraction System Based on Isopropyl Salicylate and Trioctylphosphine Oxide for Separating Alkali Metals
Source: Molecules. 2022 May 10;27(10):3051. doi: 10.3390/molecules27103051 (PMC9146891; doi:10.3390/molecules27103051)
Supplement: Supplementary file 1 [file molecules-27-03051-s001.zip]

Archive with 1 entries (1 files):
- molecules-1696153-supplementary.pdf
